# Supplementary material for: Detection of intravenous infiltration using impedance parameters in patients in a long-term care hospital
Source: PLoS One. 2019 Mar 21;14(3):e0213585. doi: 10.1371/journal.pone.0213585 (PMC6428251; doi:10.1371/journal.pone.0213585)
Supplement: S1 File — (XLSX) [file pone.0213585.s001.xlsx]

## Sheet: Z
Before impedance	108	111	113	114	116	120	122	123	124	125	126	128	131	133	134	135	136	137	Mean	Std
20kHz	785.197	596.541	802.326	754.779	551.034	514.897	641.702	573.889	626.17	637.523	696.624	992.313	418.262	549.469	648.109	600.38	673.912	583.122	647.014	124.825
50kHz	589.385	466.92	564.499	565.015	437.877	396.008	461.979	479.617	500.755	481.938	518.518	700.809	334.885	443.188	543.363	468.528	566.059	467.232	499.254	79.5084
100kHz	502.857	386.303	453.622	463.851	376.49	340.596	377.945	429.934	413.62	391.356	428.648	551.885	285.618	371.472	478.319	395.351	512.646	406.972	420.416	63.5179
150kHz	452.65	340.702	396.178	407.927	342.641	311.033	334.322	402.69	360.852	340.974	383.725	465.353	256.131	324.826	439.957	354.047	480.799	372.544	375.964	56.9527
200kHz	439.036	320.895	376.841	387.701	329.164	299.656	315.767	388.663	340.954	320.173	367.254	435.21	242.891	303.136	427.111	338.283	470.765	360.472	359.11	56.7811
300kHz	409.747	290.797	343.817	353.393	309.898	281.392	291.343	375.839	311.562	287.882	342.294	385.282	224.254	268.25	402.978	312.027	453.541	340.211	332.473	55.8861
500kHz	383.28	260.417	314.021	321.407	290.45	263.048	268.923	361.724	282.49	256.007	316.651	334.676	206.529	231.267	377.25	283.983	436.923	319.864	306.05	56.411
After impedance	108	111	113	114	116	120	122	123	124	125	126	128	131	133	134	135	136	137	Mean	Std
20kHz	652.112	542.672	726.59	587.99	460.965	459.339	482.025	403.055	352.389	524.975	565.357	597.902	290.866	305.519	365.958	412.715	508.296	475.805	484.141	114.621
50kHz	502.262	411.368	539.058	444.677	348.64	361.411	315.558	305.958	283.248	377.834	378.562	453.343	215.079	231.279	306.917	330.78	444.831	414.216	370.279	85.5956
100kHz	431.389	340.811	440.586	377.33	296.563	317.682	284.321	250.286	244.964	310.613	262.329	365.642	184.922	198.997	265.797	303.263	410.327	378.02	314.658	72.8779
150kHz	396.18	302.267	382.805	337.944	269.822	295.128	278.744	222.53	222.532	275.158	255.176	316.966	173.142	175.75	242.732	284.36	388.083	360.141	287.748	65.6523
200kHz	388.919	285.591	367.689	322.048	257.852	289.352	201.921	209.795	212.066	256.682	249.251	296.769	171.342	166.38	233.496	279.81	380.754	351.098	273.379	66.9314
300kHz	367.57	261.423	344.087	296.363	240.592	276.391	191.333	193.263	197.405	236.411	239.53	267.977	161.455	151.817	221.263	274.87	368.134	339.263	257.175	64.8529
500kHz	347.136	237.169	308.412	268.199	223.349	263.148	156.382	177.138	182.858	219.56	229.216	239.504	151.587	137.769	208.837	263.74	356.418	327.836	238.792	63.9283

## Sheet: R
Before impedance	108	111	113	114	116	120	122	123	124	125	126	128	131	133	134	135	136	137	Mean	Std
20kHz	780.4	592.4	797.4	749.6	547.4	510.3	637.2	572.8	622.1	633.3	693.8	986.8	415.9	546.5	646.7	598.3	672.6	580.6	643.561	124.125
50kHz	588	465.6	562.9	563.5	436.9	394.9	461	479.3	499.6	480.7	517.7	699.1	334.3	442.1	542.9	467.8	565.7	466.4	498.244	79.3361
100kHz	502.3	385.7	452.9	463.2	376.1	340.2	377.5	429.8	413.1	390.8	428.3	551.1	285.4	370.9	478.1	395	512.5	406.6	419.972	63.4721
150kHz	452.3	340.3	395.7	407.5	342.4	310.8	334	402.6	360.5	340.6	383.5	464.8	256	324.4	439.8	353.8	480.7	372.3	375.667	56.9419
200kHz	438.8	320.6	376.5	387.4	329	299.5	315.7	388.6	340.7	319.9	367.1	434.8	242.8	302.8	427	338.1	470.7	360.3	358.906	56.7753
300kHz	409.6	290.6	343.6	353.2	309.8	281.3	291.3	375.8	311.4	287.7	342.2	385	224.2	268	402.9	311.9	453.5	340.1	332.339	55.8924
500kHz	383.2	260.3	313.9	321.3	290.4	263	268.9	361.7	282.4	255.9	316.6	334.5	206.5	231.1	377.2	283.9	436.9	319.8	305.972	56.4215
After impedance	108	111	113	114	116	120	122	123	124	125	126	128	131	133	134	135	136	137	Mean	Std
20kHz	649.2	539.2	722.8	583.6	457.4	455.4	477.7	402.1	349.7	521	562.7	594.3	288	302.1	364.7	410.4	507	474.1	481.189	114.251
50kHz	501.5	410.4	537.8	443.4	347.7	360.4	314.4	305.6	282.4	376.8	378	452.2	214	230.3	306.5	330.1	444.5	413.7	369.428	85.5597
100kHz	431.1	340.4	440	376.8	296.2	317.3	283.9	250.1	244.6	310.2	262.2	365.1	184.4	198.6	265.6	303	410.2	377.8	314.306	72.8665
150kHz	396	302	382.4	337.6	269.6	294.9	278.5	222.4	222.3	274.9	255.1	316.6	172.8	175.5	242.6	284.2	388	360	287.522	65.6517
200kHz	388.8	285.4	367.4	321.8	257.7	289.2	201.7	209.7	211.9	256.5	249.2	296.5	171.1	166.2	233.4	279.7	380.7	351	273.217	66.9381
300kHz	367.5	261.3	343.9	296.2	240.5	276.3	191.2	193.2	197.3	236.3	239.5	267.8	161.3	151.7	221.2	274.8	368.1	339.2	257.072	64.8598
500kHz	347.1	237.1	308.3	268.1	223.3	263.1	156.3	177.1	182.8	219.5	229.2	239.4	151.5	137.7	208.8	263.7	356.4	327.8	238.733	63.9351

## Sheet: Xc
Before impedance	108	111	113	114	116	120	122	123	124	125	126	128	131	133	134	135	136	137	Mean	Std
20kHz	-86.6578	-70.1684	-88.7748	-88.2644	-63.1794	-68.6488	-75.8756	-35.3452	-71.2762	-73.2598	-62.6574	-104.458	-44.3874	-57.043	-42.7112	-49.938	-42.0268	-54.1778	-65.4917	18.4677
50kHz	-40.3854	-35.09	-42.456	-41.3482	-29.232	-29.6032	-30.0672	-17.4348	-33.9938	-34.5274	-29.116	-48.9056	-19.778	-31.03	-22.4228	-26.1116	-20.1492	-27.8632	-31.0841	8.26477
100kHz	-23.664	-21.5818	-25.5838	-24.5688	-17.1274	-16.4198	-18.3396	-10.7532	-20.7408	-20.8626	-17.2666	-29.4176	-11.1476	-20.6016	-14.4826	-16.6634	-12.2496	-17.3884	-18.8255	4.92796
150kHz	-17.7886	-16.5474	-19.4648	-18.6702	-12.8528	-12.0408	-14.674	-8.5086	-15.9442	-15.9674	-13.1312	-22.6722	-8.1954	-16.6286	-11.745	-13.2124	-9.7672	-13.485	-14.5164	3.73857
200kHz	-14.384	-13.7576	-16.0196	-15.2772	-10.3878	-9.657	-6.4902	-6.9716	-13.1486	-13.2298	-10.6256	-18.8848	-6.6642	-14.2738	-9.7498	-11.1302	-7.8242	-11.1302	-11.6448	3.3904
300kHz	-10.9562	-10.6894	-12.2148	-11.6812	-7.7894	-7.1862	-5.0025	-5.4462	-10.0456	-10.2254	-8.033	-14.732	-4.93	-11.5884	-7.917	-8.8972	-6.0668	-8.6826	-9.00466	2.65735
500kHz	-7.8184	-7.801	-8.7232	-8.2766	-5.4056	-5.017	-3.5032	-4.1238	-7.1456	-7.4008	-5.6956	-10.8402	-3.4452	-8.7986	-6.1132	-6.8788	-4.5008	-6.3742	-6.54788	1.95996
After impedance	108	111	113	114	116	120	122	123	124	125	126	128	131	133	134	135	136	137	Mean	Std
20kHz	-61.5554	-61.2886	-74.1124	-71.717	-57.217	-60.03	-64.4264	-27.7356	-43.4478	-64.4844	-54.7462	-65.5284	-40.7334	-45.5822	-30.3166	-43.6508	-36.2674	-40.2404	-52.3933	13.7452
50kHz	-27.6486	-28.2112	-36.8126	-33.6748	-25.5896	-27.0106	-27.0106	-14.8016	-21.895	-27.927	-20.6248	-32.1726	-21.518	-21.257	-15.9848	-21.1932	-17.1448	-20.6712	-24.5082	5.92238
100kHz	-15.7992	-16.7272	-22.7244	-19.9868	-14.674	-15.573	-15.4744	-9.6454	-13.3516	-16.008	-8.2186	-19.8998	-13.8794	-12.5628	-10.2428	-12.6324	-10.2196	-12.905	-14.4736	3.71859
150kHz	-11.9248	-12.7078	-17.6088	-15.2482	-10.9446	-11.6058	-11.658	-7.5922	-10.1558	-11.9074	-6.2466	-15.2192	-10.875	-9.3786	-8.0156	-9.5352	-8.004	-10.092	-11.04	2.82167
200kHz	-9.6396	-10.4516	-14.587	-12.6266	-8.8508	-9.3786	-9.4424	-6.3278	-8.3868	-9.6512	-5.0402	-12.6382	-9.0944	-7.7372	-6.7106	-7.8474	-6.409	-8.2766	-9.06089	2.35047
300kHz	-7.1746	-8.0156	-11.3564	-9.8426	-6.6642	-7.0818	-7.1224	-4.9532	-6.4264	-7.2558	-3.8048	-9.7324	-7.0702	-5.9508	-5.2896	-6.2176	-4.9764	-6.5366	-6.97063	1.81738
500kHz	-5.017	-5.7362	-8.3114	-7.2964	-4.6574	-5.017	-5.0518	-3.6772	-4.6168	-5.1388	-2.7144	-7.0702	-5.1214	-4.3442	-3.9556	-4.6052	-3.6308	-4.8488	-5.04503	1.33082

## Sheet: Cm
Before impedance	108	111	113	114	116	120	122	123	124	125	126	128	131	133	134	135	136	137	Mean	Std
20kHz	91.8966	113.448	89.6552	90.1724	126.034	115.862	104.828	225.172	111.724	108.621	127.069	76.2069	179.31	139.483	186.207	159.31	189.31	76.7241	128.391	41.7595
50kHz	78.7931	90.6897	75	77.069	108.966	107.414	95.5172	182.586	93.6207	92.2414	109.31	65	161.034	102.586	141.897	121.897	157.931	64.4828	107.002	33.1473
100kHz	67.2414	73.7931	62.2414	64.8276	92.931	96.8966	86.7241	147.931	76.7241	76.2069	92.2414	54.1379	142.759	77.2414	110	95.5172	130	53.6207	88.9464	27.4322
150kHz	59.6552	64.1379	54.4828	56.8966	82.5862	88.1034	72.2414	124.655	66.5517	66.3793	80.8621	46.7241	129.483	63.7931	90.3448	80.3448	108.621	47.2414	76.8391	23.5493
200kHz	55.3448	57.7586	49.6552	52.069	76.2069	82.4138	63.9655	114.138	60.5172	60.1724	74.8276	42.069	119.483	55.6897	81.5517	71.5517	101.724	42.7586	70.1054	22.1167
300kHz	48.4483	49.6552	43.4483	45.3448	68.1034	73.7931	55.5172	97.4138	52.7586	51.7241	66.0345	36.0345	107.586	45.6897	67.069	59.6552	87.4138	36.5517	60.6801	19.6483
500kHz	40.6897	40.8621	36.5517	38.4483	58.9655	63.4483	43.2759	77.069	44.4828	42.931	55.8621	29.3103	92.4138	36.2069	52.069	46.2069	70.6897	29.4828	49.9425	16.5383
After impedance	108	111	113	114	116	120	122	123	124	125	126	128	131	133	134	135	136	137	Mean	Std
20kHz	129.31	129.828	107.414	111.034	139.138	132.586	123.448	286.897	183.103	123.448	145.345	121.379	195.345	174.138	262.069	182.241	219.31	197.759	164.655	50.625
50kHz	115.172	112.759	86.3793	94.4828	124.31	117.759	117.759	215	145.345	113.966	137.069	98.9655	147.931	149.655	198.276	150.172	185.69	153.966	136.925	34.4262
100kHz	100.69	95.1724	70	79.6552	108.448	102.241	102.759	165	119.138	99.4828	107.414	80	114.655	126.724	155.345	126.034	155.69	123.276	112.874	25.6016
150kHz	88.9655	83.4483	60.3448	69.6552	96.8966	91.3793	91.0345	139.828	104.483	89.1379	83.6207	69.6552	97.5862	113.103	132.414	111.207	132.586	105.172	97.8065	21.5027
200kHz	82.5862	76.2069	54.4828	63.1034	90	84.8276	84.3103	125.862	94.8276	82.4138	71.7241	62.931	87.4138	102.931	118.621	101.379	124.138	96.2069	89.1092	19.7696
300kHz	73.9655	66.2069	46.7241	53.9655	79.6552	75	71.0345	107.069	82.5862	73.1034	60	54.4828	75	89.1379	100.345	85.3448	106.552	81.2069	76.7433	16.7031
500kHz	63.4483	55.5172	38.2759	43.6207	68.2759	63.4483	62.931	86.5517	68.9655	61.8966	48.2759	45	62.069	73.2759	80.5172	69.1379	87.7586	65.6897	63.592	13.4748
